# Supplementary material for: Posttranscriptional Regulation of RhBRC1 (Rosa hybrida BRANCHED1) in Response to Sugars is Mediated via its Own 3′ Untranslated Region, with a Potential Role of RhPUF4 (Pumilio RNA-Binding Protein Family)
Source: Int J Mol Sci. 2019 Aug 4;20(15):3808. doi: 10.3390/ijms20153808 (PMC6695800; doi:10.3390/ijms20153808)
Supplement: Supplementary file 1 [file ijms-20-03808-s001.zip]

Archive with 7 entries (6 files):
- Supplementary Files/
- Supplementary Files/Figure S1.pdf
- Supplementary Files/Figure S2.pdf
- Supplementary Files/Figure S3.pdf
- Supplementary Files/Figure S4.pdf
- Supplementary Files/Figure S5.pdf
- Supplementary Files/Supplementary Figures.docx
